# Supplementary material for: Genetic diversity and population structure assessed by SSR and SNP markers in a large germplasm collection of grape
Source: BMC Plant Biol. 2013 Mar 7;13:39. doi: 10.1186/1471-2229-13-39 (PMC3610244; doi:10.1186/1471-2229-13-39)
Supplement: Additional file 1: Table S1 — Groups of accessions with the identical SSR profile that included true-to-type Italian varieties. Names of accessions registered as synonymous to the true-to-type prime name are indicated in bold (Vitis International Variety Catalogue http://www.vivc.de). Table S2. Minimum and maximum dates of the beginning of phenological stages for the “phenological core collection” in the three growing seasons (2008-2010). The E-L numbers indicate major vine growth stages according to the modified Eichhorn-Lorenz system [60]. Table S3. SSR markers and multiplex PCR conditions, allele size range and marker profiles of the grapevine cultivars (Pinot noir and Sangiovese) used as internal control for genotyping. a SSR markers with the same number were amplified in a single PCR mix (all primers pooled in the PCR mix). * Reference set of SSR markers used for cultivar identification. Table S4. A total of 384 SNPs selected for genotyping of the FEM grape germplasm collection. Chr - chromosome carrying the SNP according to the reference grapevine genome (Pinot Noir, 8x); LG – linkage group; MAF – minor allele frequency. Source of markers: No. 1-122: [62]; No. 123-286: [19]; No. 287-374: [63]; 375-383: Zyprian et al. (in preparation); 384: [39]. Table S5. Summary statistics of genetic variation at each of the 22 SSR loci in the FEM grape germplasm collection. Total – pooled sample treated as a single population; N – sample size; n – mean sample size over loci; A – number of different alleles; a – mean number of alleles per locus; AE – effective number of alleles; Apr – number of alleles unique to a single population; HO – observed heterozygosity; HE – unbiased expected heterozygosity; F – fixation index (inbreeding coefficient). Table S6. Percent population assignment based on SSR and SNP marker datasets. Each value gives the percentage of individuals that had ≥0.8 membership in a subpopulation using the STRUCTURE analysis (K=2 to 6, with SSR or SNP dataset). Table S7. Groups of V. vinifer [file 1471-2229-13-39-S1.xls]

## Sheet: Table S1
	SSR profile	Accession number	Accession name	True-to-type prime name
	1	1935	Trebbiano toscano	Trebbiano toscano
		1928	Trebbiano giallo
		225	Biancone
		800	Garganega
		1691	Rollo
		1423	Parda
		780	Furmint
		2341	Viognier
		932	Greco di Castel Venere
		1430	Passera
		1789	Schiava bianca
		2638	Coda di volpe bianca
	2	2515	Rossara trentina	Schiava lombarda
		2533	Rossera
		2563	Rossara
		1703	Rossara trentina
		2512	Schiava lombarda
		2521	Schiava meranese
		1787	Schiava
		1794	Schiava Lombarda
		1790	Schiava di Lombarda
		2455	Cenerente
		703	Erbanno
		2349	Weisser hottlinger
		2449	Verdealbara
	3	233	Trollinger blau	Schiava Grossa
		2540	Schiava Tschaccherle
		2550	Schiava Tschaccherle
		2551	Schiava Grossa
		1793	Schiava Grossa
		1943	Trollinger
		1945	Trollinger Rot
		1944	Trollinger Boumè
	4	195	Beaunoir	Garnacha tinta
		258	Bourbulenc
		329	Cannonau
		2714	Coll. Bol 37
		90	Alicante nero
		927	Grenache noir
		928	Grenache noir
		924	Grenache blanc
		926	Grenache gris
		823	Garnacha blanca
		1910	Tocai rosso
		921	Greco nero
		930	Grenage velu
	5	208	Bervedino	Vernaccia di S.Gimignano
		320	Canaiolo bianco
		286	Bruni 54
		2324	Vernaccia di S.Gimignano
		2325	Vernaccia di S.Gimignano
		2326	Vernaccia di S.Gimignano
		2323	Vernaccia di S.Geminiano
		2328	Vernasca di S. Giminiano
	6	216	Bianca Gabana	Erbaluce
		214	Bianca Botticino
		215	Bianca Gabana
		699	Erbaluce
		700	Erbaluce
	7	2489	Bianca vecchia	Bianchetta trevigiana
		2451	Vernaccia del Cavalot
		2467	Vernaccia bianca di Tezze
		2452	Vernaccia Trentina
		2450	Vernaccia bianca
		2321	Vernaccia Bianca
		2453	Vernazzola
		218	Bianchetta
		221	Bianchetta trevigiana
	8	1778	Sauvignonasse	Friulano
		1905	Tocai Friulano
		1908	Tocai
		1906	Tocai Friulano
		1907	Tocai friulano
	9	357	Cataratto	Cataratto
		359	Catarrato
		362	Catarratto
		909	Grecanico dorato
	10	462	Ciliegiolo	Ciliegiolo
		463	Ciliegiolo
		460	Cigliegiolo
		1283	Morettone
		735	Flocco
	11	2742	Coll. Bol 02	Raboso veronese
		2522	Groppello
		1654	Raboso veronese
		1651	Raboso veronese
		1653	Raboso veronese
		1652	Raboso veronese
		1649	Raboso piave
	12	2747	Coll. Bol 39	Marzemino
		2746	Coll. Bol 44
		2513	Marzemino speciale
		2472	Marzemino
		2541	Marzemino 4
		1215	Marzemino
		1218	Marzemino gentile
		1219	Marzemino
		1216	Marzemino
	13	537	Coll. Romanesco Tipico 02	Moscato giallo
		2553	Moscato giallo
		1307	Moscato Giallo
		1306	Moscato Giallo
		1305	Moscato Giallo
		3000	Coll. Bol 07
		1934	Trebbiano Toscano
	14	1346	Muskat Belij	Muscat a petits grains blanc
		1338	Muscat rosè
		1340	Muscat rouge de Madere
		1359	Muskateller Rot
		1360	Muskateller Rot Weinsberg
		1324	Muscat d'Alsace rouge
		1325	Muscat de beaumes de venise
		1356	Muskateller Rot
		1323	Muscat d'Alsace
		1357	Muskateller Rot
		554	Corniola
		1302	Moscato di Noto
		1303	Moscato di Noto
		2585	Moscatello
	15	702	Erbamat	Verdealbara
		2449	Verdealbara
	16	993	Italia	Italia
		992	Italia
		2480	Romana
	17	2318	Vermentino	Vermentino
		2319	Vermentino
		1138	Malvasia puntinata
		721	Favorita
		1217	Marzemino bianco
		338	Carica l'asino
		1928	Trebbiano giallo
	18	2506	Negrara 7	Negrara trentina
		2526	Negrara 8
		2473	Negrara trentina
		2539	Negrara 18
		2548	Negrara
		2558	Negrara 1
		2562	Negrara 5
		1371	Negrara Giovane
		1372	Negrara Trentina
		2350	Weisser versailler
		2528	Negrara
	19	2446	Peverella	Verdicchio bianco
		2484	Trebbiano di Dro
		1926	Trebbiano di Soave
		1924	Trebbiano di Soave
		1923	Trebbiano di Soave
		1937	Trebbiano verde
		1936	Trebbiano
		1927	Trebbiano di Soave
		2305	Verdicchio
		2306	Verdicchio Marche
	20	2532	Portoghesa	Rosetta di montagna
		2463	Rosetta di montagna
	21	1755	Sangiovese	Sangiovese
		1754	Sangiovese
		269	Brunello di Montalcino
		268	Brunello di Montalcino
		1638	Prugnolo gentile
		914	Grechetto rosso
	22	1914	Traminac Beli Rani	Traminer rot
		1915	Traminac Crveni
		1921	Traminer Weiss
		1920	Traminer Rot
		1919	Traminer Rot
		1916	Traminer Rot
		1918	Traminer Rot
		1917	Traminer Rot
		864	Gewuerztraminer
		867	Gewuerztraminer
		863	Gewuerztraminer
		862	Gewuerztraminer
		866	Gewuerztraminer
		865	Gewuerztraminer
		868	Gewuerztraminer
		1599	Piros tramini
		261	Bracchetto d'Aqui
		1416	Paien
		69	Albarino
		71	Albarino
		72	Albarino
		1780	Savagnin blanc
		1781	Savagnin blanc
		1782	Savagnin blanc
		1779	Savagnin
	23	313	Calabrese	Calabrese
		1385	Nero d'Avola
	24	77	Aleatico	Aleatico
		79	Aleatico
		78	Aleatico
		2724	Coll. Bol 34
		1077	Lacrima Cristi dolce
	25	107	Ansonica	Ansonica
		108	Ansonica
		106	Ansonica
		982	Inzolia
		980	Inzolia
		981	Inzolia
	26	192	Baresana	Baresana
		191	Baresana
		467	Citronelle
		2333	Vespolina
	27	361	Catarratto ext	Grillo
		938	Grillo
		937	Grillo
	28	562	Corvina veronese	Corvina veronese
		560	Corvina veronese
		559	Corvina veronese
		561	Corvina veronese
		1571	Pinot noir
	29	1374	Negramaro	Primitivo
		1625	Primitivo
		1627	Primitivo di Gioia
		1626	Primitivo
		1624	Primitivo
	30	626	Damaschino	Dolcetto
		653	Dolcetto
		651	Dolcetto
		652	Dolcetto
	31	766	Frappato	Frappato di Vittoria
		765	Frappato
		767	Frappato
		1119	Macabeo
	32	798	Garganega	Garganega
		797	Garganega
		799	Garganega
		801	Garganega
		802	Garganega
		803	Garganega
		904	Grecanico
		906	Grecanico
		907	Grecanico
		905	Grecanico
	33	1931	Trebbiano Romagnolo	Trebbiano romagnolo
		1931	Trebbiano romagnolo
	34	2466	Teroldego 138	Teroldego
		2470	Teroldego 5
		2529	Teroldego 3
		2531	Teroldego 4
		2534	Teroldego 1
		2556	Teroldego 2
	35	2508	Lambrusco a foglia frastagliata	Lambrusco a foglia frastagliata
		2546	Lambrusco a foglia frastagliata
		1085	Lambrusco a foglia frastagliata
		1089	Lambrusco foglia frastagliata R1
		1083	Lambrusco a foglia frastagliata
	36	2457	Lambrusco casetta	Lambrusco del Caset
		2536	Lambrusco casetta
		1086	Lambrusco del Caset
	37	2516	Groppello	Groppello di Revò
		2458	Groppello Revò
	38	2471	Lagrein 1	Lagrein
		2560	Lagrein 2
		1082	Lagrein
	39	2474	Barbera	Barbera nera
		188	Barbera
		190	Barbera nera
		186	Barbera
	40	1171	Malvasia di Sardegna	Malvasia di Lipari
		1170	Malvasia di Lipari
		1172	Malvasia di Sardegna
		1147	Malvasia
	41	1153	Malvasia del Chianti	Malvasia del Chianti
		1151	Malvasia del Chianti
		1154	Malvasia del Chianti
		1152	Malvasia del Chianti
	42	1146	Malvasia	Malvasia di Candia aromatica
		1150	Malvasia Bianca di Candia
		1178	Malvasia grigiorosa
		1162	Malvasia di Candia aromatica
		1165	Malvasia di Candia aromatica
		1164	Malvasia di Candia Aromatica
	43	935	Grignolino	Grignolino
		933	Grignolino
		936	Grignolino R1
		934	Grignolino
	44	727	Fiano	Fiano
		730	Fiano
		728	Fiano
	45	1292	Moscatel Gordo Blanca	Muscat of Alexandria
		1334	Muscat of Alexandria
		1291	Moscatel de Alejandria
		2426	Zibibbo
		2427	Zibibbo
	46	64	Albana	Albana
		66	Albana
		65	Albana
		2735	Coll. Bol 33
		3024	Coll. Bol 45
	47	2312	Verduzzo friulano	Verduzzo friulano
		2311	Verduzzo
		2313	Verduzzo friulano
	48	2316	Verduzzo trevigiano	Verduzzo trevigiano
		2314	Verduzzo trevigiano
		2315	Verduzzo trevigiano
	49	321	Canaiolo nero	Canaiolo nero
		322	Canaiolo nero
		318	Canaiolo
		319	Canaiolo
		323	Canaiolo rosa
		3030	Coll. Bol 36
	50	1650	Raboso Piave R11	Raboso Piave
		1648	Raboso Piave
		1647	Raboso Piave
	51	1662	Refosco peduncolo rosso	Refosco dal peduncolo rosso
		1663	Refosco peduncolo rosso
	52	1634	Prosecco tondo	Prosecco
		1631	Prosecco
		1633	Prosecco
		1632	Prosecco
	53	343	Carricante	Carricante
		344	Carricante
	54	1698	Rondinella	Rondinella
		1694	Rondinella
		1695	Rondinella
		1693	Rondinella
		1697	Rondinella
		1696	Rondinella
		558	Corvina veronese
	55	1367	Nebbiolo	Nebbiolo
		1368	Nebbiolo
	56	603	Croatina	Croatina
		605	Croatina
		604	Croatina
	57	1486	Picolit	Picolit
		1485	Picolit
	58	1675	Ribolla gialla	Ribolla gialla
		1676	Ribolla gialla
	59	738	Foglia tonda	Foglia tonda
		737	Foglia tonda
	60	3103	Polsakica	Moscato rosa
		1309	Moscato Rosa
	61	1658	Rebo	Rebo
		2622	IR 107/3
	62	731	Fiorillo	Greco bianco di tufo
		717	Falanghina
		919	Greco di Tufo
		158	Asprino b.
	63	742	Fontan	Fortana
		751	Fortana
		3015	Coll. Bol 41

## Sheet: Table S2
	Grapevine growth stage	Dates
		2008		2009		2010
		Min	Max	Min	Max	Min	Max
	Budburst: green tip (E-L 4)	Apr 07	May 02	Apr 03	Apr 24	Apr 09	Apr 26
	Beginning of flowering (E-L 19)	May 24	June 13	May 18	June 04	May 24	June 10
	Veraison: berries begin to colour and enlarge (E-L 35)	July 07	Sept 19	July 02	Sept 21	July 12	Sept 01
	Harvest: berries ripe (E-L 38)	Aug 12	Oct 20	Aug 17	Oct 13	Aug 25	Oct 26

## Sheet: Table S3
	SSR marker	Multiplex panel a	Dye	Labeled primer concentration (μM)	Size range in base pairs	Pinot noir	Sangiovese	Missing data (%)
	VVS2*	1	Fam	0.2	120-174	134-150	130-130	0.552995
	VVMD32*	1	Fam	0.6	235-289	241-71	253-257	0.184332
	VVMD28*	1	Ned	0.3	217-293	219-237	235-245	0.829493
	VMC1B11	2	Ned	0.3	167-201	167-173	167-167	0.552995
	VVMD27*	2	Hex	0.6	167-217	183-187	177-183	0.645161
	VVMD7*	2	Fam	0.2	227-271	239-243	239-263	0.737327
	VrZAG 62*	3	Hex	0.6	171-219	187-193	193-195	0.552995
	VrZAG79*	3	Fam	0.3	233-269	239-245	243-259	0
	VVMD25*	4	Fam	0.3	236-272	240-250	242-242	0.552995
	VVMD5*	4	Hex	0.6	216-274	228-238	224-234	0.552995
	VVIQ52	5	Ned	0.2	74-96	84-84	78-84	3.22581
	VVMD24	5	Fam	0.2	175-227	213-215	207-213	4.0553
	VVIN16	5	Fam	0.2	141-175	151-159	151-151	3.59447
	VVIV37	6	Ned	0.4	144-184	152-162	160-176	1.47465
	VVIH54	6	Fam	0.2	138-188	164-168	166-174	1.10599
	VMC4F8	7	Fam	0.2	105-139	113-119	113-125	1.65899
	VVMD21	7	Ned	0.4	205-285	249-249	243-249	3.22581
	VVIN73	7	Fam	0.2	242-280	266-268	266-266	3.04147
	VVIP31	8	Ned	0.3	149-249	179-183	191-195	2.02765
	VVIB01	8	Fam	0.3	271-323	289-295	289-291	4.97696
	VMC4F3.1	9	Fam	0.6	155-245	173-179	173-179	4.88479
	VVIV67	9	Ned	0.6	308-402	362-370	356-356	0.368664

## Sheet: Table S4
	No	SNP ID	Chr.	Physical position (bp)	LG	SNP alleles original	SNP alleles collection	MAF
								Total		Sativa		Sylvestris		Rootstocks		Hybrids
	1	1076B17F	1	12997756	1	C/G	C/G	G	0.39035	G	0.39517	C	0.25182	G	0.04167	G	0.26471
	2	1083N05F	1	10542005	1	A/G	-	-	-	-	-	-	-		-	-	-
	3	1097M12F	1	6224389	1	C/G	C/G	C	0.31653	C	0.14198	G	0.29054	C	0.14286	C	0.4
	4	HB13	1	-	1	C/G	-	-	-	-	-	-	-	-	-	-	-
	5	2009E14R	2	15993538	2	A/G	A/G	G	0.06544	G	0.05838	G	0.16423	-	-	G	0.05294
	6	GM0271	2	1320330	2	A/T	A/T	A	0.10448	A	0.12431	A	0.08029	A	0.02049	A	0.09412
	7	LDOX	2	4221559	2	A/G	-	-	-	-	-		-	-	-	-	-
	8	1044J09F	3	1890089	3	A/G	A/G	G	0.43132	A	0.48613	G	0.25735	G	0.09804	G	0.40854
	9	1095J20R	3	-	3	A/G	A/G	G	0.14709	G	0.12932	G	0.23358	-	-	G	0.22222
	10	1077C12R	4	14961897	4	C/T	A/G	G	0.3352	G	0.43132	G	0.09926	G	0.0123	G	0.35294
	11	1082H22F	4	17415027	4	G/T	A/C	A	0.40789	A	0.4258	C	0.32721	A	0.04508	A	0.35294
	12	2009L22F	4	6868363	4	A/T	A/T	T	0.32842	T	0.30153	A	0.16544	T	0.02066	T	0.16883
	13	BA0159	4	14130584	4	A/C	A/C	C	0.40786	C	0.37088	C	0.08209	A	0.08607	A	0.48824
	14	GR0266	4	2094420	4	A/G	A/G	A	0.48834	G	0.38942	A	0.20438	A	0.04098	G	0.45882
	15	GR0576	4	5260797	4	G/T	A/C	C	0.21053	C	0.2279	C	0.14964	C	0.06667	C	0.21154
	16	2002O07R	4	11807093	-	C/G	-	-	-	-	-	-	-	-	-	-	-
	17	1094P11R	5	2926412	5	A/G	A/G	A	0.06989	A	0.07497	A	0.08824	A	0.0084	A	0.08333
	18	2004E02F	5	21035131	5	C/T	A/G	G	0.2863	G	0.34732	G	0.19298	G	0.01402	G	0.30769
	19	GR0430	5	5584533	5	A/G	A/G	G	0.07478	G	0.08262	G	0.04074	G	0.0082	G	0.16071
	20	BA0192	6	3972734	6	A/T	A/T	T	0.09245	T	0.08069	T	0.26172	T	0.0082	T	0.05882
	21	BA1755	6	8949369	6	C/G	C/G	G	0.21161	G	0.1584	G	0.03285	C	0.31667	G	0.28824
	22	IN0685	6	4612791	6	G/T	A/C	A	0.12383	A	0.163	A	0.05839	A	0.0082	A	0.05952
	23	1031J11F	7	1101523	7	A/G	A/G	G	0.1676	G	0.18681	G	0.18248	G	0.00413	G	0.21176
	24	1071N14R	7	12625117	7	A/G	A/G	G	0.23174	G	0.15887	G	0.05185	A	0.22131	G	0.35714
	25	1095F18F	7	15223132	7	A/C	A/C	A	0.08675	A	0.11126	A	0.06934	-	-	A	0.02941
	26	1097L07R	7	217570	7	A/T	A/T	A	0.23156	A	0.29396	A	0.06204	A	0.03306	A	0.25294
	27	1099O01F	7	13511293	7	A/T	A/T	T	0.23124	T	0.21409	T	0.0625	T	0.3595	T	0.46471
	28	IN0105	7	12239009	7	C/G	C/G	C	0.32677	C	0.24425	G	0.28889	C	0.16667	C	0.24576
	29	RA0332	7	11449865	7	A/C	A/C	C	0.30655	G	0.30655	-	-	-	-	-	-
	30	1030A15F	8	14362578	8	C/T	-	-	-	-	-		-	-	-	-	-
	31	1075B18R	8	2045692	8	A/C	A/C	C	0.15094	C	0.24713	-	-	-	-	C	0.35714
	32	1077P05F	8	3986339	8	C/G	C/G	C	0.43574	G	0.45925	C	0.11679	C	0.06612	G	0.41667
	33	1086D04F	8	12311919	8	C/T	A/G	A	0.11391	A	0.13462	A	0.0219	A	0.0123	A	0.23214
	34	1089O12R	8	165034	8	A/T	A/T	A	0.20261	A	0.14856	AT	0.5	A	0.12295	A	0.3
	35	1095N07F	8	10021939	8	A/G	A/G	G	0.35448	G	0.35234	A	0.23723	G	0.02459	G	0.18824
	36	1100N02R	8	10403224	8	A/T	A/T	A	0.13364	A	0.15909	A	0.0365	A	0.0082	A	0.25294
	37	2002G02F	8	18725160	8	C/T	A/G	G	0.13863	G	0.06215	G	0.1875	A	0.47059	G	0.16471
	38	BA0035	8	7061380	8	A/G	A/G	A	0.40993	A	0.47886	A	0.48897	A	0.08607	A	0.36471
	39	IN0622	8	19880509	8	G/T	-	-	-	-	-		-	-	-	-	-
	40	1076O06F	9	12062787	9	C/G	-	-	-	-	-	-	-	-	-	-	-
	41	1085F01F	9	13520303	9	C/T	A/G	G	0.29728	G	0.29586	A	0.4562	G	0.03689	G	0.28571
	42	1090L06R	9	7039140	9	C/T	A/G	G	0.07757	G	0.10041	G	0.05882	G	0.0041	G	0.01765
	43	2005D20R	9	10621157	9	G/T	A/C	C	0.04726	C	0.05517	C	0.02941	C	0.0124	C	0.05882
	44	2017M20F	9	15555329	9	G/T	A/C	A	0.43212	A	0.33564	C	0.25547	C	0.35246	A	0.44118
	45	CN7512	9	69292	9	C/T	A/G	G	0.48692	A	0.41253	G	0.4708	G	0.04508	G	0.28824
	46	2003A10R	10	3921989	10	A/G	A/G	G	0.266	G	0.27451	G	0.45221	-	-	G	0.11538
	47	2007C14F	10	-	10	A/G	A/G	G	0.04131	G	0.05716	G	0.01103	-	-	G	0.0119
	48	2009P19R	10	2086568	10	A/G	A/G	G	0.40159	G	0.41415	A	0.23358	G	0.02049	G	0.25294
	49	2010M08R	10	1807707	10	A/T	A/T	A	0.1774	A	0.21703	A	0.10219	A	0.01639	A	0.19048
	50	1076C07F	11	4959512	11	C/T	A/G	A	0.00047	-	-		-	A	0.0041	-	-
	51	1098N17R	11	6157272	11	C/T	A/G	G	0.29552	G	0.35577	G	0.14964	G	0.03719	G	0.38235
	52	GM0925	11	12719327	11	A/G	A/G	A	0.118	A	0.14423	A	0.05109	A	0.01639	A	0.14706
	53	1073N16R	12	17683583	12	C/G	C/G	G	0.25187	G	0.28857	G	0.31022	G	0.02459	G	0.17059
	54	1095J09R	12	1.66376e+07	12	C/G	C/G	G	0.03933	G	0.04765	G	0.0292	-	-	G	0.04118
	55	2009E01F	12	15771426	12	A/T	A/T	T	0.09261	T	0.12036	T	0.0438	T	0.00826	T	0.05357
	56	BA0003	12	7377581	12	A/G	A/G	A	0.27632	A	0.33702	A	0.10584	A	0.02119	A	0.38824
	57	GR0409	12	3761851	12	G/T	A/C	A	0.22425	A	0.20592	A	0.30515	A	0.28512	A	0.16471
	58	1078N04R	13	3936908	13	A/G	-	-	-	-	-	-	-	-	-	-	-
	59	1095L23F	13	6178139	13	A/T	A/T	T	0.36904	T	0.34573	A	0.19853	T	0.01639	T	0.38235
	60	BA0036	13	14882687	13	C/G	C/G	C	0.118	C	0.13324	C	0.0219	C	0.0041	C	0.30588
	61	IN0876	13	-	13	C/T	A/G	G	0.04664	G	0.05563	G	0.04015	G	0.0041	G	0.04118
	62	1036H03R	14	15649553	14	C/T	A/G	G	0.10421	G	0.12242	G	0.07664	G	0.00413	G	0.13529
	63	1037B06R	14	8777830	14	A/G	A/G	G	0.39516	G	0.39308	G	0.42424	G	0.375	G	0.37313
	64	1037J17F	14	-	14	C/G	C/G	C	0.35734	C	0.43707	C	0.11567	C	0.05417	C	0.48824
	65	1038M23F	14	-	14	A/C	-	-	-		-	-	-	-	-	-	-
	66	1082G21R	14	5551305	14	A/G	A/G	A	0.30665	A	0.2923	G	0.41544	A	0.21488	A	0.1131
	67	1083L15R	14	15221783	14	A/C	A/C	A	0.2535	A	0.20742	C	0.22794	A	0.0082	A	0.17059
	68	1085B10F	14	-	14	C/T	A/G	A	0.2221	A	0.24187	A	0.08394	G	0.42857	A	0.25694
	69	2019E13F	14	11593732	14	C/T	A/G	G	0.32533	G	0.38211	G	0.13504	G	0.15289	G	0.39759
	70	IN0498	14	8.36049e+06	14	C/T	A/G	G	0.3647	G	0.39601	A	0.4708	G	0.02083	G	0.31765
	71	GM1026	15	4968913	15	C/T	A/G	A	0.19953	A	0.23728	A	0.06618	A	0.04098	A	0.31765
	72	IN0867	15	3639072	15	A/G	A/G	G	0.07843	G	0.08735	G	0.08394	G	0.01639	G	0.08235
	73	1099I06R	16	-	9	C/G	C/G	G	0.43846	G	0.4	CG	0.5	C	0.45098	G	0.38158
	74	1083G15R	16	7714827	16	A/T	A/T	A	0.4972	A	0.37758	T	0.21898	T	0.06557	A	0.43529
	75	1089D22F	16	7910660	16	A/G	A/G	A	0.22737	A	0.258	A	0.04745	A	0.15152	A	0.29861
	76	2005G17R	16	-	16	C/T	A/G	A	0.16917	A	0.22997	A	0.02206	A	0.0082	A	0.11765
	77	1071I11F	17	7667341	17	C/T	A/G	A	0.22642	A	0.28709	A	0.12774	A	0.02066	A	0.15882
	78	1089L13R	17	8913659	17	G/T	A/C	C	0.14519	C	0.18088	C	0.09854	C	0.01639	C	0.1
	79	GR0953	17	1335442	17	C/T	A/G	A	0.11251	A	0.14649	A	0.0292	A	0.01639	A	0.09412
	80	1071F07F	18	-	18	C/G	C/G	G	0.03986	G	0.04432	-	-	-	-	-	-
	81	1078L19F	18	-	18	C/T	A/G	A	0.33793	A	0.40947	A	0.16667	A	0.04583	A	0.40588
	82	1082L02F	18	3375366	18	G/T	A/C	C	0.19025	C	0.17379	C	0.43382	C	0.0124	C	0.19412
	83	1086H15F	18	9531648	18	A/G	A/G	G	0.1215	G	0.09078	G	0.36496	G	0.0124	G	0.14706
	84	DFR	18	10768891	18	C/G	C/G	C	0.47472	C	0.40646	C	0.40876	G	0.05882	G	0.48824
	85	GR0436	18	2870056	18	A/T	A/T	A	0.37021	A	0.46429	A	0.27007	A	0.02479	A	0.21765
	86	IN0185	18	10769321	18	A/T	A/T	T	0.02568	T	0.03365	T	0.01825	-	-	T	0.00588
	87	IN0362	18	14077055	18	A/T	A/T	T	0.22842	T	0.24311	T	0.32593	T	0.02917	T	0.22941
	88	1036F16F	19	6404847	19	A/T	A/T	T	0.2243	T	0.29201	T	0.05839	T	0.03279	T	0.18824
	89	1075G15R	19	8529901	19	A/C	A/C	A	0.06443	C	0.05021	A	0.16788	A	0.0041	A	0.10588
	90	1078O13F	19	7847816	19	C/T	-	-	-	-	-		-	-	-	-	-
	91	1094O12F	19	11755160	19	A/C	-	-	-	-	-		-	-	-	-	-
	92	2001H06R	19	11195346	19	C/T	A/G	G	0.22368	G	0.2424	G	0.12963	G	0.19167	G	0.25882
	93	2017G20F	19	1601425	19	C/G	C/G	A	0.1931	C	0.17514	G	0.48905	C	0.0041	C	0.10588
	94	BA0600	19	154075	19	C/G	-	-	-	-	-		-	-	-	-	-
	95	BA1517	19	5341872	19	C/T	A/G	G	0.41597	G	0.32462	G	0.39416	A	0.09016	A	0.47647
	96	1044M06F	-	-	3	A/G	-	-	-	-	-		-	-	-	-	-
	97	1079C18R	-	-	3	A/G	-	-	-	-	-	-	-	-	-	-	-
	98	2018J24F	-	-	3	C/G	C/G	G	0.20226	G	0.19766	G	0.35766	G	0.02941	G	0.23457
	99	2003P08R	-	-	4	A/G	A/G	A	0.35288	A	0.44656	A	0.08219	A	0.02174	A	0.125
	100	IN0292	-	-	6	A/G	A/G	G	0.09567	G	0.03431	G	0.31111	G	0.03125	-	-
	101	1048D17R	-	-	7	A/T	A/T	T	0.38624	T	0.33011	T	0.08759	A	0.03279	A	0.48824
	102	1076M05F	-	-	7	C/G	C/G	C	0.41534	G	0.47448	C	0.26277	C	0.0123	C	0.3
	103	1071F09F	-	-	9	A/T	-	-	-	-	-	-	-	-	-	-	-
	104	1037C16F	-	-	10	A/T	A/T	A	0.27591	A	0.33242	A	0.13139	A	0.02049	A	0.39286
	105	1075M09R	-	-	10	A/T	A/T	T	0.12208	T	0.14629	T	0.05109	T	0.0084	T	0.18824
	106	1082D10R	-	-	10	G/T	A/C	C	0.10945	C	0.13136	C	0.14338	-	-	C	0.02353
	107	1082O04R	-	-	10	C/T	A/G	G	0.13658	G	0.16116	G	0.02555	G	0.0404	G	0.21765
	108	2003F14R	-	-	10	A/G	A/G	A	0.09897	A	0.11058	A	0.06204	A	0.04545	A	0.13529
	109	2019C20F	-	-	10	C/T	A/G	G	0.17557	G	0.20207	G	0.02555	G	0.01485	G	0.38235
	110	1037D05F	-	-	13	A/G	-	-	-		-	-	-	-	-	-	-
	111	1076D07R	-	-	13	A/G	-	-	-	-	-		-	-	-	-	-
	112	1031L07R	-	-	14	A/G	-	-	-	-	-		-	-	-	-	-
	113	1038D02F	-	-	15	A/C	-	-	-		-		-	-	-	-	-
	114	GM1347	-	-	15	C/G	C/G	C	0.15511	C	0.20414	C	0.03676	C	0.00826	C	0.13529
	115	1089N12R	-	-	16	A/G	-	-	-		-	-	-	-	-	-	-
	116	1092P11R	-	-	16	A/G	A/G	A	0.44491	A	0.46497	A	0.18613	G	0.31967	A	0.35119
	117	1096J24R	-	-	16	A/C	A/C	A	0.13778	A	0.12343	A	0.30741	A	0.0084	A	0.17059
	118	GR0529	-	-	16	C/G	-	-	-	-	-	-	-	-	-	-	-
	119	1094L14R	-	-	17	A/G	A/G	G	0.0394	G	0.03453	G	0.07721	G	0.00826	G	0.06471
	120	1029F05R	-	-	18	C/T	A/G	G	0.23296	G	0.23384	G	0.47445	G	0.02459	G	0.13529
	121	1098O11R	-	-	18	C/T	A/G	A	0.31039	A	0.27266	A	0.31387	G	0.46218	A	0.30952
	122	2003E22R	-	-	19	C/G	C/G	G	0.08909	G	0.12225	G	0.0219	G	0.0041	G	0.03529
	123	SNP1021_163	1	15358068	1	A/G	A/G	G	0.40943	G	0.36589	G	0.13504	A	0.05738	G	0.45882
	124	SNP1025_100	1	14365901	1	C/T	A/G	A	0.26262	A	0.2696	A	0.4927	A	0.01639	A	0.18452
	125	SNP1157_64	1	15471568	1	A/T	A/T	A	0.14986	A	0.1293	A	0.36861	A	0.0082	A	0.17647
	126	SNP1241_207	1	-	1	C/T	A/G	A	0.46549	G	0.41896	A	0.18978	A	0.04918	G	0.48235
	127	SNP129_237	1	4151914	1	A/T	A/T	T	0.37079	T	0.31276	T	0.28244	T	0.08333	T	0.33803
	128	SNP1427_120	1	5377538	1	A/G	A/G	A	0.47523	A	0.44077	A	0.17518	G	0.05738	G	0.41765
	129	SNP1439_90	1	1205848	1	A/G	A/G	G	0.23134	G	0.30632	G	0.10584	G	0.02869	G	0.08235
	130	SNP1453_40	1	715251	1	A/G	A/G	G	0.36636	G	0.29545	G	0.16423	A	0.06557	G	0.48235
	131	SNP1517_271	1	7049445	1	A/C	A/C	C	0.31209	C	0.39641	C	0.13603	C	0.0123	G	0.30588
	132	SNP229_112	1	1508979	1	A/C	A/C	A	0.29692	A	0.29986	C	0.45985	A	0.01639	A	0.28235
	133	SNP269_308	1	6079938	1	A/G	A/G	G	0.47373	G	0.39394	G	0.43333	A	0.04918	A	0.46386
	134	SNP357_371	1	9152783	1	C/G	C/G	C	0.46361	C	0.47376	G	0.1306	C	0.04783	C	0.3
	135	SNP477_239	1	-	1	C/G	C/G	C	0.18814	C	0.16277	C	0.48175	C	0.0082	C	0.19048
	136	SNP517_224	1	-	1	A/G	A/G	A	0.41028	A	0.43475	G	0.4781	A	0.05738	G	0.46988
	137	SNP683_120	1	1532657	1	A/G	A/G	A	0.08848	A	0.09185	A	0.12774	A	0.0041	A	0.11765
	138	SNP851_110	1	8914121	1	A/G	A/G	A	0.2242	A	0.213	G	0.47794	A	0.0082	A	0.15294
	139	SNP1375_272	1	11722878	-	C/T	A/G	A	0.04431	A	0.05357	A	0.01095	-	-	A	0.08235
	140	SNP391_170	1	3322927	-	A/G	A/G	A	0.06716	A	0.09203	A	0.03285	-	-	A	0.00588
	141	SNP1229_219	2	15906888	2	C/G	C/G	C	0.40102	C	0.48792	C	0.2963	C	0.08607	C	0.47024
	142	SNP1293_294	2	2421548	2	A/G	A/G	A	0.49896	A	0.42867	G	0.16788	A	0.33333	G	0.38462
	143	SNP1487_41	2	4976029	2	A/G	A/G	G	0.49439	A	0.37655	G	0.14599	G	0.06967	A	0.43529
	144	SNP437_129	2	3655322	2	C/T	A/G	G	0.11974	G	0.14807	G	0.07299	G	0.01653	G	0.1
	145	SNP581_114	2	5357078	2	A/G	A/G	A	0.45272	A	0.41586	A	0.01838	G	0.0082	G	0.31176
	146	SNP829_281	2	223150	2	A/G	A/G	G	0.49484	G	0.44544	G	0.29259	A	0.04918	A	0.41667
	147	SNP457_192	2	1503184	-	C/T	A/G	G	0.08755	G	0.06129	G	0.34672	-	-	G	0.01807
	148	SNP841_308	2	2090066	-	C/T	A/G	G	0.4891	A	0.47179	G	0.16912	A	0.17901	G	0.35542
	149	SNP1493_58	3	7.77625e+06	3	C/G	C/G	G	0.1663	G	0.15664	G	0.22222	G	0.20902	G	0.14286
	150	SNP425_205	3	5728343	3	A/C	A/C	C	0.08575	C	0.08953	C	0.17647	-	-	C	0.02976
	151	SNP497_281	3	4312798	3	A/C	A/C	C	0.07376	C	0.09078	C	0.08759	-	-	C	0.01176
	152	SNP553_98	3	3940680	3	A/G	A/G	G	0.29643	G	0.31503	G	0.20548	-	-	AG	0.5
	153	SNP613_315	3	1332070	3	C/T	A/G	A	0.42563	A	0.45172	A	0.4854	A	0.17213	A	0.47059
	154	SNP135_316	4	14238212	4	G/T	A/C	C	0.32367	C	0.4131	C	0.10949	C	0.0123	C	0.35294
	155	SNP1399_81	4	17203990	4	A/G	A/G	G	0.08357	G	0.06897	G	0.22993	G	0.00847	G	0.07647
	156	SNP1409_48	4	1854668	4	A/G	A/G	A	0.15252	A	0.12843	A	0.21168	A	0.22541	A	0.15882
	157	SNP1513_153	4	682804	4	C/T	A/G	G	0.33583	G	0.3852	G	0.10294	G	0.20902	G	0.47059
	158	SNP1559_291	4	14945964	4	C/G	C/G	C	0.40781	G	0.48958	-	-	C	0.03689	G	0.47059
	159	SNP191_100	4	6402342	4	C/T	A/G	A	0.12652	A	0.10675	A	0.38433	A	0.01639	A	0.04706
	160	SNP255_265	4	1555867	4	A/G	A/G	G	0.45	A	0.46768	G	0.41544	G	0.04508	G	0.38235
	161	SNP281_64	4	12493504	4	A/T	A/T	A	0.34814	A	0.32775	T	0.23077	A	0.03333	A	0.31875
	162	SNP655_93	4	4510200	4	C/T	A/G	A	0.18797	A	0.15453	G	0.40146	A	0.01639	A	0.05882
	163	SNP811_42	4	14792435	4	A/T	A/T	A	0.228	A	0.20083	T	0.40809	A	0.02459	A	0.16867
	164	SNP1027_69	5	133630	5	C/T	A/G	A	0.41036	A	0.36176	A	0.12409	G	0.04918	G	0.48824
	165	SNP1053_81	5	2452285	5	A/G	A/G	G	0.08217	G	0.11538	G	0.00368	G	0.0082	G	0.02941
	166	SNP1071_151	5	3898281	5	C/T	A/G	G	0.47933	G	0.37749	A	0.34426	A	0.09091	A	0.47619
	167	SNP1235_35	5	6993861	5	C/T	A/G	A	0.10581	A	0.13324	A	0.03704	A	0.0124	A	0.1131
	168	SNP1471_179	5	5637686	5	C/T	A/G	G	0.28151	G	0.19093	G	0.06618	A	0.07377	G	0.47647
	169	SNP567_341	5	9067895	5	C/T	A/G	G	0.15014	G	0.11708	G	0.01825	G	0.41803	G	0.2619
	170	SNP855_103	5	5636100	5	C/T	A/G	A	0.4283	G	0.47318	A	0.25188	A	0.04508	A	0.41176
	171	SNP1213_99	6	4606225	6	G/T	A/C	C	0.12171	C	0.06768	A	0.45588	C	0.01653	C	0.05422
	172	SNP1345_60	6	729290	6	A/C	A/C	A	0.1637	A	0.19613	A	0.11029	A	0.00826	A	0.19412
	173	SNP1393_62	6	5902173	6	G/T	A/C	A	0.27609	A	0.0979	C	0.32463	C	0.10656	A	0.25904
	174	SNP559_110	6	20565117	6	A/G	A/G	A	0.31396	A	0.35724	A	0.34307	A	0.01639	A	0.3253
	175	SNP709_258_P1	6	4018439	6	C/T	A/G	A	0.21957	A	0.24311	A	0.15556	A	0.04508	A	0.37059
	176	SNP873_244	6	9220235	6	C/T	A/G	G	0.48785	G	0.49176	G	0.18015	A	0.10744	G	0.37059
	177	SNP895_382	6	21762499	6	A/T	A/T	T	0.43265	A	0.46345	T	0.14234	T	0.05738	A	0.44706
	178	SNP915_88	6	5383679	6	A/C	A/C	C	0.29085	C	0.10454	A	0.26277	A	0.08607	C	0.27059
	179	SNP945_88	6	323043	6	A/G	A/G	G	0.38215	G	0.46671	G	0.22794	G	0.03889	G	0.27381
	180	SNP341_196	6	18520966	15	C/G	C/G	C	0.29266	C	0.37254	C	0.17803	C	0.04098	C	0.16471
	181	SNP451_287	6	17509638	15	C/G	C/G	C	0.29253	C	0.37326	C	0.16917	C	0.04098	C	0.16471
	182	SNP1251_94	6	5065233	-	A/T	A/T	T	0.02919	T	0.03931	T	0.0037	-	-	T	0.02353
	183	SNP1473_95	6	14790436	-	C/T	A/G	A	0.05556	A	0.0447	A	0.17153	A	0.0041	A	0.03529
	184	SNP561_120	6	14883784	-	A/G	A/G	G	0.02582	G	0.03116	-	-	-	-	G	0.02308
	185	SNP1151_397	7	11926140	7	A/G	A/G	G	0.1768	G	0.18939	G	0.32353	G	0.0082	G	0.07647
	186	SNP1397_215	7	6103478	7	C/T	A/G	A	0.29155	A	0.22176	A	0.18889	G	0.27049	A	0.42683
	187	SNP1445_218	7	13169232	7	A/G	A/G	A	0.39781	A	0.38036	G	0.25	A	0.0531	A	0.44375
	188	SNP1495_148_P1	7	10250816	7	C/T	A/G	G	0.48787	G	0.43269	G	0.36861	A	0.02869	G	0.45882
	189	SNP1583_159	7	8541277	7	C/T	A/G	A	0.25	A	0.32276	A	0.11852	A	0.02066	A	0.16471
	190	SNP429_101	7	11449981	7	C/T	A/G	G	0.45091	G	0.31448	A	0.18978	A	0.07368	A	0.4939
	191	SNP691_139	7	1477914	7	A/G	A/G	A	0.17992	A	0.1518	G	0.47426	-	-	A	0.09524
	192	SNP1387_83	7	4348944	-	A/T	A/T	A	0.07717	A	0.08966	A	0.04745	A	0.0041	A	0.12353
	193	SNP843_76	7	10842830	-	C/G	C/G	G	0.25823	G	0.34435	G	0.0438	G	0.01293	G	0.20238
	194	SNP871_167	7	2134927	-	C/T	A/G	A	0.09422	A	0.07533	A	0.0365	A	0.33333	A	0.01765
	195	SNP1055_141	8	20678962	8	A/G	A/G	G	0.08489	G	0.10371	G	0.08394	-	-	G	0.04706
	196	SNP1203_88	8	11167854	8	A/T	A/T	A	0.22311	A	0.29752	A	0.09854	A	0.01639	A	0.08333
	197	SNP1295_225	8	20688271	8	C/T	A/G	G	0.32774	G	0.43732	G	0.1306	G	0.02479	G	0.16471
	198	SNP1385_86	8	17753694	8	G/T	A/C	C	0.43843	C	0.3853	C	0.13139	A	0.04508	A	0.35294
	199	SNP1481_156	8	1.62517e+07	8	G/T	A/C	A	0.2104	A	0.21379	A	0.27574	A	0.02479	A	0.34118
	200	SNP1499_126	8	17162748	8	C/T	A/G	G	0.1819	G	0.24276	G	0.0292	G	0.01739	G	0.13095
	201	SNP289_84	8	277084	8	A/G	A/G	A	0.20709	A	0.26786	A	0.10584	A	0.02459	A	0.11176
	202	SNP377_251	8	15173862	8	C/T	-	-	-	-	-	-	-	-	-	-	-
	203	SNP593_149	8	3358426	8	C/T	A/G	G	0.38847	G	0.37414	G	0.09854	A	0.2623	G	0.47647
	204	SNP699_311	8	9603359	8	C/T	A/G	G	0.31729	G	0.24209	G	0.07353	A	0.04508	G	0.43529
	205	SNP853_312	8	10680137	8	A/T	A/T	T	0.48637	T	0.40915	A	0.49635	A	0.04545	T	0.44706
	206	SNP865_80	8	15210107	8	G/T	A/C	C	0.29794	C	0.35882	C	0.08029	C	0.19421	C	0.27647
	207	SNP881_202	8	20773556	8	A/G	A/G	G	0.09468	G	0.10646	G	0.13504	-	-	G	0.06471
	208	SNP941_388	8	6548502	-	A/G	A/G	A	0.07077	A	0.05249	A	0.1963	-	-	A	0.05769
	209	SNP1057_505	9	353490	9	C/T	A/G	A	0.32193	A	0.22421	A	0.22963	G	0.10417	A	0.49412
	210	SNP1211_166	9	2242439	9	A/T	A/T	T	0.46898	T	0.43129	T	0.42063	A	0.21569	T	0.46711
	211	SNP571_227	9	13985578	9	A/G	A/G	A	0.29159	A	0.33929	A	0.16788	A	0.1405	A	0.29762
	212	SNP663_578	9	425700	9	A/G	A/G	A	0.30714	A	0.35594	A	0.11397	A	0.08537	A	0.31333
	213	SNP1437_100	10	3219488	10	A/G	A/G	A	0.04213	A	0.05586	A	0.0219	-	-	A	0.01765
	214	SNP283_32	10	1318454	10	C/T	A/G	A	0.20348	A	0.2344	A	0.12774	A	0.02049	A	0.32738
	215	SNP447_244	10	-	10	C/T	A/G	A	0.35089	A	0.4177	A	0.31387	A	0.03361	A	0.28571
	216	SNP649_567	10	-	10	C/T	A/G	A	0.46854	A	0.41229	A	0.46639	G	0.33884	G	0.32353
	217	SNP345_421	10	3369706	-	A/G	A/G	G	0.01587	G	0.0227		-	-	-	G	0.00588
	218	SNP197_82	11	287528	11	A/C	A/C	A	0.47666	A	0.46223	C	0.17279	A	0.15164	C	0.49412
	219	SNP317_155	11	5572520	11	G/T	A/C	A	0.35467	A	0.25413	A	0.36496	C	0.07787	A	0.38235
	220	SNP635_21	11	781216	11	A/G	A/G	A	0.24673	A	0.22521	G	0.48905	A	0.02869	A	0.31765
	221	SNP987_26	11	4680742	11	A/G	A/G	G	0.22944	G	0.29683	G	0.08759	G	0.02049	G	0.18235
	222	SNP1011_337	11	2541443	-	C/T	A/G	G	0.18207	G	0.2359	G	0.08759	G	0.02049	G	0.10588
	223	SNP1201_99	12	2852318	12	A/T	A/T	A	0.15777	A	0.19517	A	0.04745	A	0.0082	A	0.23214
	224	SNP1215_138	12	712399	12	C/T	A/G	G	0.48971	G	0.46	G	0.20438	A	0.04918	A	0.45882
	225	SNP189_131	12	3322652	12	C/T	A/G	G	0.14132	G	0.17102	G	0.07664	G	0.02049	G	0.16471
	226	SNP249_125	12	533474	12	C/T	A/G	A	0.20093	A	0.10234	A	0.02941	G	0.07851	A	0.29412
	227	SNP557_104	12	4985078	12	A/G	A/G	A	0.21755	A	0.26341	A	0.09489	A	0.0123	A	0.31765
	228	SNP677_509	12	10510875	12//17	G/T	A/C	A	0.10168	A	0.0831	A	0.25912	A	0.01639	A	0.12941
	229	SNP533_161	12	18250698	-	A/G	A/G	A	0.03128	A	0.03434	A	0.05147	-	-	A	0.01765
	230	SNP569_266	12	6150486	-	A/G	A/G	A	0.17399	A	0.23177	A	0.10294	-	-	A	0.04167
	231	SNP651_658	12	4144102	-	C/T	A/G	A	0.05841	A	0.04614	A	0.17153	A	0.02049	A	0.03529
	232	SNP1363_171	13	14156081	13	A/G	A/G	A	0.15341	A	0.16003	A	0.04044	A	0.1157	A	0.33333
	233	SNP259_199	13	13427874	13	A/T	A/T	T	0.27315	T	0.35646	T	0.08029	T	0.0124	T	0.24096
	234	SNP351_85	13	10732697	13	C/T	A/G	A	0.31814	A	0.39543	A	0.12868	A	0.03689	A	0.36905
	235	SNP659_73	13	325881	13	C/T	A/G	A	0.45994	A	0.45436	G	0.12409	A	0.03879	A	0.41176
	236	SNP1035_226	14	18777469	14	C/T	A/G	G	0.22907	G	0.27917	G	0.13971	G	0.01639	G	0.25294
	237	SNP1411_565	14	12333783	14	A/T	A/T	T	0.40865	T	0.30069	A	0.32482	A	0.13298	T	0.39286
	238	SNP325_65	14	5354846	14	A/T	A/T	A	0.19543	A	0.2239	A	0.15328	A	0.06557	A	0.20588
	239	SNP421_234	14	1.36863e+07	14	A/G	A/G	G	0.26545	G	0.15241	G	0.25547	A	0.07851	G	0.31176
	240	SNP1161_328	14	18699325	-	C/T	A/G	A	0.00047	-	-	A	0.0037	-	-	-	-
	241	SNP217_190	14	-	-	C/T	A/G	A	0.11485	A	0.08253	A	0.04015	A	0.29098	A	0.25882
	242	SNP251_159	14	643740	-	A/G	A/G	A	0.22844	A	0.24488	A	0.2218	A	0.16942	A	0.2
	243	SNP1311_48	15	-	15	C/T	A/G	G	0.49627	G	0.41003	A	0.4781	A	0.08678	A	0.4
	244	SNP1371_290	15	1580199	15	A/C	A/C	C	0.1456	C	0.18854	C	0.0438	C	0.03279	C	0.10588
	245	SNP1507_64	15	1387684	15	C/T	A/G	A	0.35318	A	0.38451	A	0.08394	A	0.38889	G	0.48701
	246	SNP227_191	15	5717209	15	A/C	A/C	C	0.26623	C	0.26699	A	0.44815	C	0.02049	C	0.15882
	247	SNP591_148	15	-	-	A/T	A/T	T	0.2776	T	0.30876	T	0.09559	AT	0.5	T	0.30597
	248	SNP1079_58	16	-	16	A/G	A/G	A	0.33427	A	0.41401	A	0.20073	A	0.02049	A	0.32353
	249	SNP1335_204	16	1963873	16	C/T	A/G	A	0.08738	A	0.06593	A	0.14234	A	0.21488	-	-
	250	SNP1349_174	16	7318120	16	A/G	A/G	A	0.49206	G	0.45186	G	0.39781	A	0.02893	A	0.49412
	251	VBFT_298	16	-	-	C/T	A/G	A	0.08887	A	0.12036	A	0.02963	A	0.0041	A	0.03529
	252	SNP579_187	17	6057800	17	C/T	A/G	G	0.0597	G	0.07349	G	0.04015	G	0.0123	G	0.04118
	253	SNP877_268	17	7222452	17	A/G	-	-	-	-	-	-	-	-	-	-	-
	254	SNP879_308	17	12310238	17	A/G	A/G	G	0.29524	G	0.37569	G	0.14234	G	0.03279	G	0.22941
	255	SNP643_344	17	5584600	-	A/G	A/G	G	0.03879	G	0.05089	-	-	G	0.0041	G	0.04762
	256	SNP1001_250	18	4085713	18	A/G	-	-	-	-	-	-	-	-	-	-	-
	257	SNP1003_336	18	3774221	18	A/C	A/C	C	0.4551	A	0.41586	C	0.23723	C	0.04098	C	0.3
	258	SNP1023_227	18	1074519	18	C/T	A/G	A	0.2108	A	0.21409	A	0.35036	A	0.03361	A	0.20588
	259	SNP1045_291	18	1752176	18	G/T	A/C	A	0.07563	A	0.09904	A	0.0146	A	0.01639	A	0.05882
	260	SNP1391_48	18	-	18	A/G	A/G	G	0.4859	A	0.48128	A	0.42279	G	0.18852	G	0.48824
	261	SNP1519_47	18	4385064	18	C/T	A/G	A	0.14879	A	0.15522	A	0.04015	A	0.25	A	0.12353
	262	SNP355_154	18	5539873	18	C/T	A/G	G	0.38702	G	0.37208	A	0.16788	G	0.04508	G	0.28824
	263	SNP415_209	18	11627546	18	A/T	A/T	T	0.13318	T	0.16988	T	0.02555	T	0.0123	T	0.16667
	264	SNP453_375	18	6477289	18	C/T	A/G	A	0.45642	A	0.4834	G	0.31752	A	0.07787	A	0.40588
	265	SNP883_160	18	12303232	18	C/G	C/G	C	0.44164	C	0.49794	G	0.43431	C	0.05328	C	0.31765
	266	SNP219_172	18	5539687	-	A/T	A/T	T	0.17622	T	0.181	T	0.25	T	0.01639	T	0.24706
	267	SNP859_294	18	-	-	C/T	A/G	A	0.26477	A	0.28125	A	0.10294	G	0.25	A	0.35821
	268	SNP1127_70	19	10488659	19	G/T	A/C	A	0.34579	A	0.326	C	0.25182	A	0.0123	A	0.34524
	269	SNP253_145	19	5912273	19	A/C	A/C	A	0.07934	A	0.10235	A	0.05882	A	0.0041	A	0.02381
	270	SNP459_140	19	6492330	19	A/T	A/T	A	0.27273	A	0.24473	A	0.36508	A	0.40086	A	0.19136
	271	SNP817_209	19	5216194	19	C/T	A/G	A	0.01679	A	0.01717	A	0.01825	A	0.0041	A	0.02941
	272	SNP819_210	19	7162444	19	A/T	A/T	T	0.31798	T	0.39636	T	0.12593	T	0.13223	T	0.38095
	273	SNP1219_191	-	-	3	A/G	A/G	A	0.14266	A	0.17975	A	0.12132	A	0.0082	A	0.05294
	274	SNP1033_76	-	-	6	G/T	A/C	C	0.26007	C	0.32735	C	0.07353	C	0.04508	C	0.29412
	275	SNP1015_67	-	-	7	A/G	A/G	A	0.1612	A	0.18923	A	0.07664	A	0.01639	A	0.26786
	276	SNP961_139	-	-	7	C/T	A/G	A	0.33318	A	0.42769	A	0.14706	A	0.01667	A	0.27059
	277	SNP1029_57_P1	-	-	10	C/G	-	-	-	-	-	-	-	-	-	-	-
	278	SNP947_288	-	-	10	A/G	A/G	A	0.37871	A	0.36761	G	0.47426	A	0.13636	A	0.28947
	279	SNP1423_265	-	-	11	G/T	-	-	-	-	-	-	-	-	-	-	-
	280	SNP1187_35	-	-	13	C/T	A/G	A	0.30731	A	0.24277	G	0.36486	A	0.04348	A	0.1875
	281	SNP653_90	-	-	13	C/G	C/G	C	0.35042	C	0.24313	C	0.33594	G	0.04918	C	0.42941
	282	SNP897_57	-	-	14	A/T	A/T	T	0.38178	T	0.33471	T	0.27007	A	0.22131	T	0.39412
	283	SNP209_255	-	-	-	A/T	A/T	T	0.10973	T	0.14306	T	0.0438	T	0.00826	T	0.08333
	284	SNP463_296	-	-	-	A/G	A/G	A	0.03458	A	0.02961	A	0.09124	-	-	A	0.03529
	285	SNP543_268	-	-	-	A/T	A/T	T	0.05449	T	0.06972	T	0.02985	T	0.00826	T	0.03086
	286	SNP575_128	-	-	-	C/T	A/G	A	0.10317	A	0.13411	A	0.0365	A	0.0123	A	0.07647
	287	VV:1:3034930	1	3034930	-	A/T	A/T	T	0.07423	T	0.10179	T	0.0146	T	0.01639	T	0.01765
	288	VV:1:3844131	1	3844131	-	C/T	A/G	G	0.18662	G	0.24622	G	0.0625	G	0.0124	G	0.12353
	289	VV:1:4701463	1	4701463	-	A/T	A/T	T	0.32006	T	0.35221	T	0.45588	T	0.0123	T	0.27059
	290	VV:1:6881173	1	6881173	-	A/C	A/C	C	0.39299	C	0.33036	C	0.12774	A	0.02083	A	0.47059
	291	VV:2:1291875	2	1291875	-	G/T	A/C	A	0.20616	A	0.17239	A	0.4927	A	0.0041	A	0.32353
	292	VV:2:5578923	2	5578923	-	C/T	A/G	A	0.07343	A	0.09904	A	0.0438	A	0.0041	-	-
	293	VV:3:2448365	3	2448365	-	C/T	A/G	A	0.44486	A	0.41873	A	0.13139	G	0.03689	A	0.42941
	294	VV:3:3241885	3	3241885	-	A/G	A/G	A	0.47287	A	0.49036	G	0.33212	A	0.13223	A	0.49412
	295	VV:3:5200287	3	5200287	-	A/G	A/G	A	0.31115	A	0.38743	A	0.18015	A	0.08607	A	0.19412
	296	VV:3:6941093	3	6941093	-	C/G	C/G	C	0.23041	C	0.29464	C	0.11679	C	0.02869	C	0.15294
	297	VV:4:11827608	4	11827608	-	C/G	-	-	-	-	-		-	-	-	-	-
	298	VV:4:12878896	4	12878896	-	C/T	A/G	A	0.30672	A	0.21527	A	0.26277	G	0.07377	A	0.27059
	299	VV:4:19204635	4	19204635	-	C/G	C/G	C	0.47098	C	0.47896	C	0.38806	C	0.49587	CG	0.5
	300	VV:4:5079238	4	5079238	-	C/G	C/G	C	0.35047	C	0.42149	C	0.22263	C	0.02869	C	0.41176
	301	VV:5:1313480	5	1313480	-	G/T	A/C	A	0.43091	A	0.32212	A	0.42647	C	0.08197	C	0.32941
	302	VV:5:13566203	5	13566203	-	A/G	A/G	A	0.10273	A	0.12673	A	0.03175	A	0.03419	A	0.06548
	303	VV:5:1372884	5	1372884	-	C/T	A/G	A	0.44148	A	0.45862	G	0.26103	A	0.02459	A	0.41765
	304	VV:5:16681905	5	16681905	-	G/T	A/C	A	0.32069	A	0.4	A	0.15809	A	0.04918	A	0.29412
	305	VV:5:8564860	5	8564860	-	A/T	-	-	-	-	-	-	-	-	-	-	-
	306	VV:6:14861875	6	14861875	-	C/G	C/G	G	0.27477	G	0.30674	G	0.32482	G	0.02049	G	0.28571
	307	VV:6:1902247	6	1902247	-	C/T	A/G	A	0.1819	A	0.22596	A	0.10949	A	0.02049	A	0.15294
	308	VV:6:21405200	6	21405200	-	A/T	A/T	A	0.19916	A	0.16874	A	0.0219	A	0.40574	A	0.44706
	309	VV:6:21589028	6	21589028	-	A/T	A/T	A	0.33707	A	0.28955	T	0.18978	A	0.20492	A	0.17059
	310	VV:6:3591133	6	3591133	-	C/G	C/G	G	0.20954	G	0.26345	G	0.12044	G	0.0123	G	0.17647
	311	VV:6:4894640	6	4894640	-	C/T	A/G	G	0.35387	G	0.30495	G	0.07353	A	0.08607	G	0.41765
	312	VV:7:11427781	7	11427781	-	A/G	A/G	A	0.06956	A	0.09697	A	0.01095	A	0.0041	A	0.02353
	313	VV:7:2475279	7	2475279	-	C/T	A/G	G	0.18838	G	0.24759	G	0.02574	G	0.03306	G	0.16471
	314	VV:7:263595	7	263595	-	C/T	A/G	G	0.18563	G	0.22802	G	0.0365	G	0.05738	G	0.24706
	315	VV:7:3956509	7	3956509	-	C/T	A/G	A	0.31673	A	0.39404	A	0.20221	A	0.03689	A	0.24405
	316	VV:7:575311	7	575311	-	C/T	A/G	G	0.4948	A	0.34658	G	0.10606	G	0.1	G	0.45714
	317	VV:7:6431317	7	6431317	-	A/G	A/G	A	0.44146	A	0.41898	G	0.35448	A	0.16667	A	0.30435
	318	VV:8:11080809	8	11080809	-	A/C	A/C	A	0.19032	A	0.23684	C	0.15185	A	0.0123	A	0.11176
	319	VV:8:1472708	8	1472708	-	A/G	A/G	G	0.15327	G	0.18956	G	0.06569	G	0.025	G	0.16471
	320	VV:8:16620418	8	16620418	-	C/G	C/G	C	0.26517	C	0.27816	C	0.4708	C	0.0082	C	0.19048
	321	VV:8:18492339	8	18492339	-	A/G	A/G	A	0.43732	A	0.30552	G	0.42701	G	0.04918	G	0.39412
	322	VV:9:10068259	9	10068259	-	G/T	A/C	C	0.1899	C	0.18939	C	0.40511	-	-	C	0.11765
	323	VV:9:1874751	9	1874751	-	A/G	A/G	G	0.39897	G	0.41379	A	0.33333	G	0.05328	G	0.34146
	324	VV:9:2456784	9	2456784	-	A/T	A/T	T	0.38592	T	0.27135	A	0.33456	A	0.23729	T	0.39412
	325	VV:9:3394103	9	3394103	-	A/G	A/G	G	0.44538	G	0.48146	G	0.24453	A	0.44672	G	0.30357
	326	VV:9:4935002	9	4935002	-	A/T	A/T	T	0.41791	T	0.34135	T	0.29562	A	0.04098	T	0.49412
	327	VV:10:458211	10	458211	-	C/T	A/G	A	0.39616	A	0.35172	A	0.09854	G	0.0123	A	0.40588
	328	VV:10:481174	10	481174	-	A/G	A/G	G	0.37009	G	0.37052	A	0.28102	G	0.03279	G	0.28824
	329	VV:10:510730	10	510730	-	C/T	A/G	A	0.29085	A	0.33791	A	0.29197	A	0.06557	A	0.20833
	330	VV:10:510829	10	510829	-	A/G	-	-	-	-	-	-	-	-	-	-	-
	331	VV:10:683352	10	683352	-	C/T	A/G	G	0.29664	G	0.27517	A	0.37687	G	0.01316	G	0.21154
	332	VV:10:899289	10	899289	-	A/G	A/G	A	0.35346	A	0.39118	G	0.48162	A	0.04132	A	0.27059
	333	VV:11:10763135	11	10763135	-	A/G	A/G	A	0.23088	A	0.28846	A	0.09124	A	0.02869	A	0.25294
	334	VV:11:1143013	11	1143013	-	C/T	A/G	G	0.44248	G	0.35	A	0.21324	A	0.32456	A	0.47436
	335	VV:11:5010759	11	5010759	-	A/G	A/G	G	0.171	G	0.19323	G	0.07778	G	0.02439	G	0.20779
	336	VV:11:5846316	11	5846316	-	C/T	-	-	-	-	-		-	-	-	-	-
	337	VV:11:7424642	11	7424642	-	A/T	A/T	A	0.31115	A	0.15865	T	0.47037	T	0.12083	A	0.47024
	338	VV:12:1453458	12	1453458	-	A/G	A/G	A	0.17397	A	0.20742	A	0.05109	A	0.0123	A	0.31765
	339	VV:12:17973652	12	17973652	-	A/G	A/G	A	0.27456	A	0.17586	A	0.12044	G	0.05738	A	0.40588
	340	VV:12:1959241	12	1959241	-	A/G	A/G	A	0.33427	A	0.35882	A	0.4708	A	0.03719	A	0.32738
	341	VV:12:3836836	12	3836836	-	A/C	A/C	C	0.47802	C	0.45467	C	0.21898	A	0.15833	A	0.41667
	342	VV:12:6764538	12	6764538	-	C/G	C/G	G	0.12675	G	0.14876	G	0.06204	G	0.00826	G	0.21176
	343	VV:13:1210620	13	1210620	-	C/T	A/G	G	0.07696	G	0.09203	G	0.0365	G	0.01639	G	0.1
	344	VV:13:1232494	13	1232494	-	A/G	A/G	G	0.41784	G	0.44337	A	0.36397	G	0.03279	G	0.40361
	345	VV:13:5657799	13	5657799	-	C/T	A/G	G	0.13853	G	0.18338	G	0.03285	G	0.02459	G	0.08824
	346	VV:13:7799594	13	7799594	-	A/T	A/T	A	0.37676	A	0.35763	T	0.17037	A	0.05738	A	0.27711
	347	VV:14:14343857	14	14343857	-	C/G	C/G	C	0.15295	C	0.18759	C	0.06569	C	0.02869	C	0.17647
	348	VV:14:163871	14	163871	-	A/G	A/G	G	0.47985	G	0.39793	A	0.39706	A	0.17769	G	0.49412
	349	VV:14:16565051	14	16565051	-	A/G	A/G	G	0.33636	G	0.29424	G	0.49468	A	0.21053	G	0.41667
	350	VV:14:16840104	14	16840104	-	G/T	A/C	C	0.22005	C	0.17503	C	0.03378	A	0.125	C	0.38889
	351	VV:14:17306801	14	17306801	-	A/G	A/G	A	0.46317	A	0.40363	G	0.22263	A	0.42623	G	0.4881
	352	VV:14:2481440	14	2481440	-	C/T	A/G	G	0.07069	G	0.09323	G	0.0292	G	0.01639	G	0.02353
	353	VV:14:883310	14	883310	-	A/T	A/T	A	0.41262	A	0.30441	T	0.46715	T	0.07787	A	0.41176
	354	VV:15:4970338	15	4970338	-	A/G	A/G	A	0.08021	A	0.10443	A	0.02574	A	0.0041	A	0.07059
	355	VV:15:585094	15	585094	-	C/T	A/G	G	0.33084	G	0.28611	A	0.26471	G	0.18852	G	0.27059
	356	VV:15:7406676	15	7406676	-	C/T	A/G	A	0.41878	G	0.31731	-	-	A	0.075	A	0.45833
	357	VV:16:1757210	16	1757210	-	A/G	A/G	A	0.46682	G	0.46149	G	0.43015	A	0.01639	A	0.33529
	358	VV:16:7556631	16	7556631	-	C/T	A/G	G	0.48411	A	0.40922	G	0.34191	G	0.06557	G	0.4
	359	VV:16:7556784	16	7556784	-	C/G	C/G	G	0.08854	G	0.11034	G	0.03309	G	0.00413	G	0.11446
	360	VV:16:7668927	16	7668927	-	C/G	C/G	C	0.25	C	0.23489	G	0.42279	C	0.00826	C	0.2
	361	VV:16:7807387	16	7807387	-	A/G	A/G	A	0.42864	A	0.43063	G	0.24453	A	0.06557	A	0.40588
	362	VV:16:7961834	16	7961834	-	A/G	A/G	A	0.43871	A	0.33665	A	0.42803	G	0.05085	G	0.40244
	363	VV:17:10419595	17	10419595	-	A/G	A/G	A	0.11477	A	0.14938	A	0.03704	A	0.00826	A	0.09524
	364	VV:17:11942934	17	11942934	-	G/T	A/C	C	0.43371	C	0.4773	A	0.39416	C	0.05738	C	0.32353
	365	VV:17:9079445	17	9079445	-	G/T	A/C	C	0.13284	C	0.13284	C	0.12132	-	-	-	-
	366	VV:18:10771026	18	10771026	-	A/G	A/G	G	0.19301	G	0.16017	G	0.36029	G	0.18182	G	0.21154
	367	VV:18:11238739	18	11238739	-	A/G	A/G	G	0.47696	G	0.43065	A	0.20803	G	0.3	G	0.3961
	368	VV:18:12207575	18	12207575	-	A/C	A/C	C	0.39122	C	0.37294	C	0.06934	A	0.20492	C	0.4881
	369	VV:18:2591347	18	2591347	-	A/G	A/G	G	0.45455	A	0.4466	G	0.27481	G	0.06148	G	0.45732
	370	VV:18:6624520	18	6624520	-	C/T	A/G	A	0.45472	A	0.34615	G	0.44118	G	0.09016	G	0.43529
	371	VV:18:7470895	18	7470895	-	A/G	-	-	-	-	-	-	-	-	-	-	-
	372	VV:18:9582805	18	9582805	-	C/G	C/G	C	0.31017	C	0.1978	C	0.24453	G	0.06148	C	0.47647
	373	VV:19:7624289	19	7624289	-	C/T	A/G	G	0.37952	G	0.35635	G	0.22628	A	0.03509	G	0.4359
	374	VV:19:7804337	19	7804337	-	A/C	A/C	C	0.08185	C	0.11517	C	0.02555	-	-	C	0.00588
	375	55553gene(1)	1	-	-	G/T	A/C	C	0.10037	C	0.011	-	-	A	0.31557	C	0.18824
	376	55553gene(2)	1	-	-	A/T	A/T	T	0.13619	T	0.01513	-	-	A	0.09426	T	0.27059
	377	59548gene	8	8696093	-	A/T	A/T	A	0.11387	A	0.01381	-	-	T	0.27459	A	0.27059
	378	55556gene	10	628611	-	C/T	A/G	G	0.22732	G	0.28571	G	0.09854	G	0.02521	C	0.21765
	379	54167gene	13	589677	-	A/G	A/G	A	0.00421	A	0.00207	-	-	-	-	A	0.03529
	380	54435gene	16	5492036	-	C/T	A/G	A	0.29678	A	0.28463	A	0.31387	A	0.41228	A	0.29487
	381	VvNHL1gene	16	723199	-	A/T	A/T	T	0.11994	T	0.00974	-	-	A	0.14344	T	0.18824
	382	VvEDS1gene(1)	17	3791234	-	C/T	A/G	G	0.42366	G	0.32663	G	0.49627	A	0.06148	G	0.39286
	383	VvEDS1gene(2)	17	3791465	-	A/C	A/C	A	0.16432	C	0.20083	A	0.02555	A	0.02459	A	0.27976
	384	DXS_haplo44	5	3762922	5	A/C	A/C	A	0.03688	A	0.05021	-	-	-	-	A	0.03529

## Sheet: Table S5
	SSR/Locus	Sample	N	A	AE	Apr	HE	HO	F
	VVMD25	Total	1056	19	5.208	-	0.808	0.785	0.028
		Sativa	727	17	4.602	2	0.783	0.803	-0.026
		Sylvestris	139	10	4.4	0	0.776	0.64	0.171
		Rootstocks	109	15	6.237	0	0.844	0.844	-0.005
		Hybrids	81	10	4.37	0	0.776	0.79	-0.025
	VVMD28	Total	992	32	9.914	-	0.9	0.857	0.047
		Sativa	677	28	9.044	3	0.89	0.861	0.032
		Sylvestris	128	16	4.818	0	0.796	0.75	0.054
		Rootstocks	112	21	12.722	4	0.926	0.911	0.012
		Hybrids	75	18	9.973	0	0.906	0.92	-0.023
	VVMD32	Total	947	22	6.721	-	0.852	0.757	0.111
		Sativa	651	17	5.615	1	0.823	0.831	-0.011
		Sylvestris	132	11	3.914	0	0.747	0.667	0.105
		Rootstocks	89	20	8.017	4	0.88	0.371	0.576
		Hybrids	75	13	4.41	0	0.778	0.733	0.052
	VMC1B11	Total	1044	17	6.986	-	0.857	0.811	0.053
		Sativa	721	14	5.574	0	0.821	0.839	-0.023
		Sylvestris	135	11	3.82	0	0.741	0.667	0.097
		Rootstocks	110	17	9.416	2	0.898	0.809	0.095
		Hybrids	78	13	5.001	0	0.805	0.808	-0.01
	VVS2	Total	1009	25	7.352	-	0.864	0.837	0.031
		Sativa	705	17	6.408	1	0.845	0.838	0.007
		Sylvestris	124	14	4.524	1	0.782	0.742	0.048
		Rootstocks	102	22	10.815	5	0.912	0.912	-0.005
		Hybrids	78	14	6.374	0	0.849	0.885	-0.049
	VVMD5	Total	1038	24	7.862	-	0.873	0.794	0.09
		Sativa	724	17	6.757	0	0.853	0.801	0.06
		Sylvestris	138	10	4.065	0	0.757	0.775	-0.028
		Rootstocks	103	20	7.299	5	0.867	0.738	0.145
		Hybrids	73	16	6.628	0	0.855	0.836	0.016
	VVMD7	Total	1049	21	7.246	-	0.862	0.816	0.053
		Sativa	725	18	5.45	0	0.817	0.828	-0.014
		Sylvestris	136	13	4.893	2	0.799	0.796	0.113
		Rootstocks	110	18	9.661	0	0.901	0.8	0.108
		Hybrids	78	16	8.432	1	0.887	0.923	-0.047
	VVMD27	Total	995	25	6.463	-	0.846	0.702	0.17
		Sativa	692	13	5.399	2	0.815	0.698	0.143
		Sylvestris	137	8	3.107	0	0.681	0.569	0.16
		Rootstocks	104	22	13.588	9	0.931	0.856	0.076
		Hybrids	62	12	4.174	0	0.767	0.774	-0.018
	VRZAG62	Total	1045	24	6.503	-	0.847	0.797	0.058
		Sativa	726	15	6.046	1	0.835	0.847	-0.015
		Sylvestris	139	9	2.161	1	0.539	0.54	-0.004
		Rootstocks	105	19	7.742	5	0.875	0.781	0.103
		Hybrids	75	15	5.55	2	0.825	0.813	0.008
	VRZAG79	Total	1046	17	6.764	-	0.853	0.803	0.058
		Sativa	724	14	6.808	0	0.854	0.838	0.017
		Sylvestris	139	10	2.738	0	0.637	0.583	0.082
		Rootstocks	104	15	6.125	2	0.841	0.808	0.035
		Hybrids	79	15	8.999	1	0.895	0.861	0.032
	VVMD24	Total	1039	13	4.208	-	0.763	0.679	0.109
		Sativa	722	10	3.305	1	0.698	0.676	0.031
		Sylvestris	137	6	3.279	0	0.698	0.613	0.118
		Rootstocks	112	12	3.421	3	0.711	0.696	0.016
		Hybrids	68	7	4.143	0	0.764	0.824	-0.086
	VVIN16	Total	1048	14	3.791	-	0.736	0.689	0.064
		Sativa	727	9	3.346	1	0.702	0.67	0.045
		Sylvestris	139	7	3.539	1	0.72	0.683	0.047
		Rootstocks	111	11	4.882	3	0.799	0.712	0.105
		Hybrids	71	9	5.097	1	0.81	0.859	-0.069
	VVIQ52	Total	1047	9	3.332	-	0.7	0.587	0.161
		Sativa	728	9	3.227	1	0.691	0.646	0.064
		Sylvestris	138	5	2.234	0	0.554	0.464	0.16
		Rootstocks	107	6	2.22	0	0.552	0.327	0.405
		Hybrids	74	6	3.186	0	0.691	0.622	0.094
	VVIH54	Total	1065	23	5.325	-	0.813	0.702	0.135
		Sativa	773	21	4.209	2	0.762	0.746	0.021
		Sylvestris	139	11	3.216	0	0.692	0.59	0.144
		Rootstocks	121	19	6.266	2	0.844	0.62	0.262
		Hybrids	76	14	6.08	0	0.841	0.645	0.228
	VVIV37	Total	1068	21	6.58	-	0.848	0.767	0.096
		Sativa	731	19	5.743	5	0.826	0.787	0.048
		Sylvestris	139	10	4	0	0.753	0.662	0.118
		Rootstocks	121	12	6.282	1	0.844	0.769	0.086
		Hybrids	77	13	4.358	0	0.776	0.766	0.006
	VMC4F8	Total	1067	15	4.529	-	0.78	0.713	0.085
		Sativa	730	13	4.03	2	0.752	0.719	0.036
		Sylvestris	139	9	2.909	0	0.659	0.647	0.013
		Rootstocks	120	12	5.175	2	0.81	0.767	0.05
		Hybrids	78	10	4.379	0	0.777	0.772	0.103
	VVMD21	Total	1046	33	3.788	-	0.736	0.607	0.175
		Sativa	722	16	3.284	0	0.696	0.652	0.062
		Sylvestris	138	9	1.919	1	0.481	0.283	0.41
		Rootstocks	116	30	6.25	11	0.844	0.672	0.2
		Hybrids	70	16	3.6	2	0.727	0.671	0.07
	VVIN73	Total	1047	10	2.127	-	0.53	0.41	0.227
		Sativa	721	9	1.678	2	0.404	0.384	0.049
		Sylvestris	138	6	1.929	0	0.483	0.399	0.172
		Rootstocks	117	6	1.93	1	0.484	0.436	0.095
		Hybrids	71	5	2.895	0	0.659	0.648	0.01
	VMC4f3.1	Total	1032	40	8.297	-	0.88	0.819	0.069
		Sativa	727	25	6.839	2	0.854	0.847	0.008
		Sylvestris	138	16	5.621	0	0.825	0.79	0.039
		Rootstocks	99	37	18.217	13	0.95	0.646	0.316
		Hybrids	68	22	8.901	1	0.894	0.824	0.072
	VVIB01	Total	1025	24	4.216	-	0.763	0.719	0.057
		Sativa	712	14	3.269	2	0.695	0.697	-0.004
		Sylvestris	137	8	3.102	2	0.68	0.657	0.031
		Rootstocks	111	18	7.993	4	0.879	0.856	0.022
		Hybrids	65	14	5.959	1	0.839	0.862	-0.035
	VVIP31	Total	1063	29	10.115	-	0.902	0.871	0.033
		Sativa	728	19	8.537	0	0.883	0.889	-0.007
		Sylvestris	138	18	5.045	1	0.805	0.746	0.069
		Rootstocks	115	26	12.223	6	0.922	0.922	-0.004
		Hybrids	82	18	6.174	0	0.843	0.854	-0.019
	VVIV67	Total	1040	42	8.876	-	0.888	0.831	0.064
		Sativa	692	28	7.266	5	0.863	0.848	0.016
		Sylvestris	136	17	4.362	0	0.774	0.632	0.18
		Rootstocks	127	34	13.892	12	0.932	0.898	0.033
		Hybrids	85	18	6.318	1	0.847	0.906	-0.076
	All loci	Total	1036.73	22.682	6.191	-	0.814	0.743	0.09
		Sativa	715.5	16.455	5.292	1.5	0.78	0.761	0.025
		Sylvestris	136.5	10.636	3.613	0.409	0.699	0.627	0.104
		Rootstocks	110.227	18.727	8.199	4.273	0.838	0.734	0.124
		Hybrids	74.5	13.364	5.862	0.455	0.81	0.796	0.011
		Grand Mean	259.182	14.795	5.698	-	0.782	0.73	0.066

## Sheet: Table S6
Marker	K=2	K=3	K=4	K=5	K=6
SSR	92.3	76.5	80.3	70.2	71.7
SNP	92.3	59.6	50.2	46	39

## Sheet: Table S7
Hierarchical clusters name	SSR hierarchical clusters	SNP hierarchical clusters	Individuals commonly assigned in SSR and SNP hierarchical clusters
(SSR / SNP)	n° individuals assigned	n° individuals assigned	n° individuals	accession names
VV1 / VV1'	129	51	28	Garganega, Pergolin, Bombino 1415, Trebbiano toscano, Bellone , Malvasia di candia, Coda di volpe, Marzemina bianca, Humagne, Alionza, Frappato, Coll. Romanesco Tipico 04, Bianco d' Alessano, Coda di volpe bianca, Albana, Romane, Braghina, Limnio, Vertzami, Forcese d' Ascoli, Beregi rozsas, V.silvestris Pezzato 1, Coll. Bol 36 3044, Coll. Bol 36 3047, Coll. Bol 36 3062, Coll. Bol 36 3063, Coll. B…
VV2 / VV2a'+VV2b'	77	55	37	Parellada, Torralba, Forgiarin, Imperatrice, Nevado, Patagonia, Rutilia, Malvar, Akiki, Xarello, Damaschino, Aceria, Airen, Armenia chi 13, Zalema, Araignan, Morrastel, Macabeu, Arbois rose, Calmeria (= C11-31-5), Khalili Piskakes, Canner seedles, Bobal, Molinera, Mollar, Manto Negro, Canorroio, Beba, Allaren, Vijiriego, Flame seedless, Katta kourgan, Sultanina nera, Alicante nero, Canocazo, Boal…
VV3 / VV3'	51	52	24	Schiava Grossa, Ascot Citronelle, Muscat de st. Vallier blanc, Muscat Lierval, Muscat Hamburg, Muskat Banatski, Muskat Yantarnyi, Muscat Fleur d'Oranger, Muskat Vostochnyi, Razaki, Csaba gyongye, Kozma Palne muskotaly, Nektar, Szoloskertek kiralynoje muskotaly, Daranyi Ignac, Verduzzo zani, Montonico bianco, Malvasia del Lazio, Zibibbo (Muscat of Alexandria), Early Muscat, Moscato Bianco (Muscat …
VV4 / VV4'	112	52	20	Montagna (Paolina), Petit Meslier n°1, Folle Blanche, Rieslaner, Muskat Diamant, Optima, Chardonnay, Zweigelt blau, Auxerrios, Aubin blanc, Muscardin, Neoplanta, Geisenheim 341-58, GF 33-9-141 52-11-027, GF 37-28-75 52-11-064, Merlot blanc, Gamay, Melon, Tinturié, Orbois

## Sheet: Table S8
Common clusters	VV2 / VV2a'+VV2b'	VV3 /VV3'	VV4 / VV4'	VS / VS'	Rs / Rs'
(SSR / SNP)
VV1 / VV1'	0.09 / 0.07	0.11 / 0.09	0.09 / 0.09	0.14 / 0.21	0.15 / 0.51
VV2 / VV2a'+VV2b'	-	0.13 / 0.12	0.13 / 0.12	0.17 / 0.25	0.15 / 0.50
VV3 / VV3'		-	0.15 / 0.10	0.18 / 0.22	0.16 / 0.50
VV4 / VV4'			-	0.13 / 0.20	0.18 / 0.52
VS / VS'				-	0.18 / 0.50
